# Supplementary material for: H3.3 deposition counteracts the replication-dependent enrichment of H3.1 at chromocenters in embryonic stem cells
Source: Nat Commun. 2025 Jun 3;16:5138. doi: 10.1038/s41467-025-60430-z (PMC12134209; doi:10.1038/s41467-025-60430-z)
Supplement: Supplementary file 4 — Source Data [file 41467_2025_60430_MOESM4_ESM.xlsx]

## Sheet: 1e
counts H3.1/2 endogenous (antibody) localization patterns					nd: not determined
	Enriched				Even				Excluded
Expt	#1	#2	#3	#4	#1	#2	#3	#4	#1	#2	#3	#4
ESCs	76	69	81	69	24	28	19	27	0	3	0	4
NPCs	89	89	80	nd	11	11	20	nd	0	0	0	nd
3T3	85	86	82	nd	15	14	18	nd	0	0	0	nd
counts H3.3 endogenous (antibody) localization patterns					nd: not determined
	Enriched				Even				Excluded
Expt	#1	#2	#3	#4	#1	#2	#3	#4	#1	#2	#3	#4
ESCs	0	0	0	0	67	65	70	79	33	35	30	21
NPCs	0	0	0	nd	80	82	80	nd	20	18	20	nd
3T3	0	0	0	0	80	70	75	nd	20	30	25	nd
counts H3.1 exogenous (SNAP) localization patterns
	Enriched			Even			Excluded
Expt	#1	#2	#3	#1	#2	#3	#1	#2	#3
ESCs	67	73	75	32	25	25	1	2	0
NPCs	76	85	78	24	15	22	0	0	0
NIH-3T3	80	83	86	20	17	14	0	0	0
counts H3.3 exogenous (SNAP) localization patterns
	Enriched			Even			Excluded
Expt	#1	#2	#3	#1	#2	#3	#1	#2	#3
ESCs	0	0	0	75	71	70	25	29	30
NPCs	0	0	0	83	74	69	17	26	31
NIH-3T3	0	0	0	66	73	76	34	27	24

## Sheet: 1f
Values of H3.1 and H3.3 enrichment at major satellites
						H3.1		H3.3
chrs	start	end	len	repeat_name	repeat_type	ES	NPC	ES	NPC
11	3100011	3102235	2224	GSAT_MM	Satellite repeats	0.055653132583293595	1.8305314730286237	-1.113627387180774	-1.076680035669915
11	3102255	3104749	2494	GSAT_MM	Satellite repeats	0.30564994520244887	1.5815111001346818	-1.509658548121399	-0.9558003857832943
12	3109872	3110121	249	GSAT_MM	Satellite repeats	0.38036106673234177	0.0049059263257917336	0.20459335696313258	0.36127300804026524
12	67059172	67059956	784	GSAT_MM	Satellite repeats	0.549882687674685	1.9274719519286125	-0.6368497902640128	-0.7257894174291204
13	6404634	6404743	109	GSAT_MM	Satellite repeats	2.5122039998816397	1.6237615711561715	0.6059439894757861	-1.2925758315071076
13	77438910	77439057	147	GSAT_MM	Satellite repeats	0.562389819029402	0.7600508805146349	-0.022325554523558895	0.1621731287246256
16	10975068	10975283	215	GSAT_MM	Satellite repeats	1.144503851048468	-0.0994905512995061	0.2654012156812969	0.20845647669953524
18	3007517	3007667	150	GSAT_MM	Satellite repeats	0.8142579662370788	1.8355465340350752	0.5484639706070169	-0.5757800951243514
18	55939471	55939646	175	GSAT_MM	Satellite repeats	2.2711759073910383	-1.3925322726387048	-0.9548247798804105	1.5663807621683121
19	23357423	23357593	170	GSAT_MM	Satellite repeats	0.14813226346892694		-1.5362743851228335	-1.267798778875919
2	98662828	98662993	165	GSAT_MM	Satellite repeats	0.47158467711615576	0.2398115081145196	0.02965084461722677	0.14146962051536255
2	98663642	98664091	449	GSAT_MM	Satellite repeats	0.3270139639970572	0.8543979740270479	-0.6439946655684234	-0.5751956312254505
2	98666545	98667332	787	GSAT_MM	Satellite repeats	0.4446574047465686	0.03530275787711511	0.09058169842519835	0.35148403835763514
3	56575435	56575751	316	GSAT_MM	Satellite repeats	0.6698848337853255	2.222010437683608	-0.2294539944970841	-0.4751474798319748
3	99981095	99981394	299	GSAT_MM	Satellite repeats	-0.5170599616623112	1.3871796416235782	-1.2385475916198159	-1.6064284591164295
4	3089550	3091184	1634	GSAT_MM	Satellite repeats	0.256739523222078	1.8848028407932913	-0.7754468507887731	-0.8615407085441928
4	70378117	70378254	137	GSAT_MM	Satellite repeats	0.6090833648430791	0.5436279647176389	-0.7491893249359001	-0.5168222114480737
5	104156488	104156538	50	GSAT_MM	Satellite repeats	-0.678465231534262
5	114922455	114922602	147	GSAT_MM	Satellite repeats	0.7274155854874539	0.6723264002999371	-0.19231951995326751	-0.43998241482697087
6	43343762	43343806	44	GSAT_MM	Satellite repeats	-0.6415907207342699		-0.1787307261901624
6	60687223	60687330	107	GSAT_MM	Satellite repeats				-0.6773170502530483
8	23095476	23095805	329	GSAT_MM	Satellite repeats	1.0993438703915215	1.7677328733941131	-0.3235718680152961	0.22608007399469063
9	3000003	3038419	38416	GSAT_MM	Satellite repeats	0.4830047482292405	0.5084929816308719	-0.45681219014313795	-0.23428049716859606
9	35305206	35305553	347	GSAT_MM	Satellite repeats	0.47019126914101816	0.18872229604429236	-0.12702798436444732	0.10670895226946796
X	75644347	75646208	1861	GSAT_MM	Satellite repeats	0.09040810093481269	1.815018125570516	-0.8276957608697386	-1.4387088744541827
X	75646919	75652103	5184	GSAT_MM	Satellite repeats	0.03325880018148109	1.7638715960921456	-0.6642235357507401	-1.0847751056407908
X	75652117	75653380	1263	GSAT_MM	Satellite repeats	0.5766652802637949	1.5142330321446449	-1.4203433905403042	-1.8423922692700268
X	75654091	75657984	3893	GSAT_MM	Satellite repeats	0.31444015898090616	2.657060378327435	-1.3209453503520914	-0.4567005400466978
X	75658695	75659960	1265	GSAT_MM	Satellite repeats	0.17393700911761897	2.538186448840892	-0.4202457050457058	-0.867934374156576
X	75659974	75664057	4083	GSAT_MM	Satellite repeats	-0.13024151795059205	2.0933299579347064	-0.8985623129579571	-1.0487414779736088
X	75667989	75670234	2245	GSAT_MM	Satellite repeats	-1.3629738485575535	2.730448147241934	1.4971211530055275	-0.03652083648411243
X	75670327	75672542	2215	GSAT_MM	Satellite repeats	-0.9173285374342626	0.786269783796859	2.2732577846644317	0.35382537625496635

## Sheet: 2c
counts H3.1/2 localization patterns										counts H3.3 localization patterns
			counted nuclei										counted nuclei
ES			G1	Early	Mid	Late	G2			ES			G1	E	M	L	G2
	Expt 1	enriched	10	4	28	10	41				Expt 1	enriched	0	0	0	0	0
		even	6	43	3	1	7					even	16	33	11	5	5
		excluded	0	6	0	0	0					excluded	1	2	18	11	14
	Expt 2	enriched	12	6	21	13	30				Expt 2	enriched	0	0	0	0	0
		even	4	34	9	2	1					even	5	33	14	3	9
		excluded	0	2	0	0	0					excluded	2	8	16	15	13
	Expt 3	enriched	4	2	17	10	22				Expt 3	enriched	0	0	0	0	0
		even	7	16	5	0	5					even	6	24	14	3	3
		excluded	0	1	0	0	0					excluded	0	3	20	11	10
	Expt 4	enriched	14	3	12	9	54
		even	20	17	1	2	9
		excluded	0	0	0	0	0
			counted nuclei										counted nuclei
NPC			G1	Early	Mid	Late	G2			NPC			G1	E	M	L	G2
	Expt 1	enriched	50	7	13	13	11				Expt 1	enriched	0	0	0	0	0
		even	2	15	0	0	0					even	26	16	2	0	1
		excluded	0	0	0	0	0					excluded	19	1	6	3	9
	Expt 2	enriched	65	4	11	8	11				Expt 2	enriched	0	0	0	0	0
		even	5	11	0	0	0					even	33	17	0	0	0
		excluded	0	0	0	0	0					excluded	38	0	6	6	3
	Expt 3	enriched	64	7	4	8	11				Expt 3	enriched	0	0	0	0	0
		even	2	7	0	0	0					even	38	12	3	1	2
		excluded	0	0	0	0	0					excluded	30	3	9	4	10
			counted nuclei										counted nuclei
3T3			G1	Early	Mid	Late	G2			3T3			G1	E	M	L	G2
	Expt 1	enriched	47	3	9	2	17				Expt 1	enriched	0	0	0	0	0
		even	0	3	1	0	1					even	26	16	2	0	1
		excluded	0	0	0	0	0					excluded	19	1	6	3	9
	Expt 2	enriched	73	3	7	3	15				Expt 2	enriched	0	0	0	0	0
		even	1	6	2	0	4					even	37	10	1	0	4
		excluded	0	0	0	0	0					excluded	29	6	11	6	10
	Expt 3	enriched	42	1	7	6	11				Expt 3	enriched	0	0	0	0	0
		even	8	1	2	0	0					even	24	6	2	0	0
		excluded	0	0	0	0	0					excluded	19	0	6	5	7

## Sheet: P values 2c
P values of 2c
H3.1 ESCs							H3.1 NPCs							H3.1 3T3
Tukey's multiple comparisons test	Mean Diff.	95.00% CI of diff.	Below threshold?	Summary	Adjusted P Value		Tukey's multiple comparisons test	Mean Diff.	95.00% CI of diff.	Below threshold?	Summary	Adjusted P Value		Tukey's multiple comparisons test	Mean Diff.	95.00% CI of diff.	Below threshold?	Summary	Adjusted P Value
G1 vs. Early	41.92	24.49 to 59.35	Yes	****	<0.0001		G1 vs. Early	59.17	48.40 to 69.93	Yes	****	<0.0001		G1 vs. Early	49.77	33.82 to 65.72	Yes	****	<0.0001
G1 vs. Mid	-28.72	-46.15 to -11.28	Yes	***	0.0002		G1 vs. Mid	-4.673	-15.44 to 6.094	No	ns	0.7175		G1 vs. Mid	12.36	-3.585 to 28.31	No	ns	0.19
G1 vs. Late	-36.09	-53.52 to -18.66	Yes	****	<0.0001		G1 vs. Late	-4.673	-15.44 to 6.094	No	ns	0.7175		G1 vs. Late	-5.784	-21.73 to 10.17	No	ns	0.8291
G1 vs. G2	-33.59	-51.02 to -16.16	Yes	****	<0.0001		G1 vs. G2	-4.673	-15.44 to 6.094	No	ns	0.7175		G1 vs. G2	3.086	-12.86 to 19.04	No	ns	0.9797
Early vs. Mid	-70.64	-88.07 to -53.20	Yes	****	<0.0001		Early vs. Mid	-63.84	-74.61 to -53.07	Yes	****	<0.0001		Early vs. Mid	-37.41	-53.36 to -21.46	Yes	****	<0.0001
Early vs. Late	-78.01	-95.44 to -60.58	Yes	****	<0.0001		Early vs. Late	-63.84	-74.61 to -53.07	Yes	****	<0.0001		Early vs. Late	-55.56	-71.51 to -39.61	Yes	****	<0.0001
Early vs. G2	-75.51	-92.94 to -58.08	Yes	****	<0.0001		Early vs. G2	-63.84	-74.61 to -53.07	Yes	****	<0.0001		Early vs. G2	-46.69	-62.64 to -30.74	Yes	****	<0.0001
Mid vs. Late	-7.375	-24.81 to 10.06	No	ns	0.7502		Mid vs. Late	0	-10.77 to 10.77	No	ns	>0.9999		Mid vs. Late	-18.15	-34.10 to -2.198	Yes	*	0.0195
Mid vs. G2	-4.875	-22.31 to 12.56	No	ns	0.9309		Mid vs. G2	0	-10.77 to 10.77	No	ns	>0.9999		Mid vs. G2	-9.279	-25.23 to 6.671	No	ns	0.4565
Late vs. G2	2.5	-14.93 to 19.93	No	ns	0.994		Late vs. G2	0	-10.77 to 10.77	No	ns	>0.9999		Late vs. G2	8.869	-7.080 to 24.82	No	ns	0.501
H3.3 ESCs							H3.3 NPCs							H3.3 3T3
Tukey's multiple comparisons test	Mean Diff.	95.00% CI of diff.	Below threshold?	Summary	Adjusted P Value		Tukey's multiple comparisons test	Mean Diff.	95.00% CI of diff.	Below threshold?	Summary	Adjusted P Value		Tukey's multiple comparisons test	Mean Diff.	95.00% CI of diff.	Below threshold?	Summary	Adjusted P Value
G1 vs. Early	0.63	-22.31 to 23.57	No	ns	>0.9999		G1 vs. Early	-37.99	-63.71 to -12.27	Yes	**	0.0022		G1 vs. Early	-28.99	-54.12 to -3.859	Yes	*	0.0189
G1 vs. Mid	46.59	23.65 to 69.53	Yes	****	<0.0001		G1 vs. Mid	36.71	10.99 to 62.43	Yes	**	0.0031		G1 vs. Mid	37.11	11.98 to 62.24	Yes	**	0.0022
G1 vs. Late	65.4	42.46 to 88.34	Yes	****	<0.0001		G1 vs. Late	46.71	20.99 to 72.43	Yes	***	0.0002		G1 vs. Late	56.55	31.42 to 81.68	Yes	****	<0.0001
G1 vs. G2	58.41	35.47 to 81.35	Yes	****	<0.0001		G1 vs. G2	44.49	18.77 to 70.22	Yes	***	0.0004		G1 vs. G2	43.69	18.56 to 68.82	Yes	***	0.0004
Early vs. Mid	45.96	23.02 to 68.90	Yes	****	<0.0001		Early vs. Mid	74.7	48.98 to 100.4	Yes	****	<0.0001		Early vs. Mid	66.1	40.97 to 91.23	Yes	****	<0.0001
Early vs. Late	64.77	41.83 to 87.71	Yes	****	<0.0001		Early vs. Late	84.7	58.98 to 110.4	Yes	****	<0.0001		Early vs. Late	85.54	60.41 to 110.7	Yes	****	<0.0001
Early vs. G2	57.78	34.84 to 80.72	Yes	****	<0.0001		Early vs. G2	82.48	56.76 to 108.2	Yes	****	<0.0001		Early vs. G2	72.68	47.55 to 97.81	Yes	****	<0.0001
Mid vs. Late	18.81	-4.126 to 41.75	No	ns	0.1417		Mid vs. Late	10	-15.72 to 35.72	No	ns	0.7714		Mid vs. Late	19.44	-5.691 to 44.57	No	ns	0.1813
Mid vs. G2	11.82	-11.12 to 34.76	No	ns	0.5488		Mid vs. G2	7.781	-17.94 to 33.51	No	ns	0.8916		Mid vs. G2	6.58	-18.55 to 31.71	No	ns	0.9324
Late vs. G2	-6.99	-29.93 to 15.95	No	ns	0.889		Late vs. G2	-2.219	-27.94 to 23.51	No	ns	0.9989		Late vs. G2	-12.86	-37.99 to 12.27	No	ns	0.5553

## Sheet: 2f
Counts H3.1/2 localization patterns
	Enriched				Even
	Expt #1	Expt #2	Expt #3	Expt #4	Expt #1	Expt #2	Expt #3	Expt #4
G1	3	6	4	3	97	94	96	97
Early	4	9	27	14	96	91	73	86
Mid/Late	73	86	86	81	27	14	14	19
G2	95	96	100	100	5	4	0	0

## Sheet: 3c
Counts H3 constructs localization patterns					nd: not determined
		H3.1				H3.3				H3.2				H3.1 A31S				H3.3 S31A				H3.3 S31D
Expt #1		Early S	Mid S	Late S		Early S	Mid S	Late S		Early S	Mid S	Late S		Early S	Mid S	Late S		Early S	Mid S	Late S		Early S	Mid S	Late S
	Enriched	2	9	5		0	0	0		4	18	19		2	19	14		0	0	0		0	0	0
	Even	5	1	0		38	10	0		33	4	0		46	13	0		38	10	6		20	9	3
	Excluded	3	0	0		14	20	12		0	0	0		2	0	0		6	11	10		4	9	7
Expt #2		Early S	Mid S	Late S		Early S	Mid S	Late S		Early S	Mid S	Late S		Early S	Mid S	Late S		Early S	Mid S	Late S		Early S	Mid S	Late S
	Enriched	0	9	7		0	0	0		2	10	6		8	49	27		0	0	0		0	0	0
	Even	6	4	0		50	8	3		18	6	0		67	12	2		31	8	0		26	8	8
	Excluded	0	0	0		12	24	27		0	0	0		5	0	1		5	6	1		5	15	8
Expt #3		Early S	Mid S	Late S		Early S	Mid S	Late S		Early S	Mid S	Late S		Early S	Mid S	Late S		Early S	Mid S	Late S		Early S	Mid S	Late S
	Enriched	6	16	6		0	0	0		nd	nd	nd		10	17	10		0	0	0		0	0	0
	Even	32	3	1		32	5	10		nd	nd	nd		40	5	2		34	1	1		29	3	3
	Excluded	0	0	0		5	7	20		nd	nd	nd		0	0	0		8	5	5		8	11	6

## Sheet: 3d
Enrichment of H3 variants in WT and Suv39h dn ESCs
ES wt			ES uv39dn
H3.1/2	H3,3		H3.1/2	H3,3
1.2241	1.0463		1.4796	1.1967
1.7188	1.0721		1.4595	1.0088
1.2163	0.9504		1.5805	1.087
1.4515	1.0563		1.2594	1.0893
1.2772	1.0793		0.951	1.0033
1.0423	1.0111		1.1049	1.2113
1.3608	1.0222		1.2352	1.0491
1.1119	0.9233		2.5695	0.9484
1.6381	0.9745		1.2713	1.0781
1.6735	0.9685		1.3067	1.1461
1.5616	1.03		1.047	1.2686
1.5385	0.9978		0.9749	1.0948
1.5422	1.0905		1.2176	0.9596
0.9806	1.0441		1.0427	1.0632
1.5159	1.0691		1.2916	1.1126
0.6878	0.8787		1.3083	1.0998
1.4475	1.0382		1.0048	1.0231
1.0855	0.9849		1.2273	0.9139
1.4053	0.9216		1.0006	1.1018
1.3046	0.9277		0.9977	1.0154
1.234	0.9641		1.5029	1.052
1.1962	0.9892		0.8841	1.146
1.4887	1.0244		1.0216	1.0797
1.0853	0.9733		1.0742	1.0108
1.2888	1.0036		1.11	0.9641
1.0909	0.9465		0.9627	1.1719
1.118	0.921		1.2194	0.9547
1.1605	1.0291		0.9275	1.228
1.2147	1.111		1.1802	0.9915
1.1655	0.999		0.805	1.008
1.2332	1.0804		1.0869	1.0829
1.1626	1.0223		0.8669	0.8072
1.333	1.1459		1.1533	1.0476
1.2336	1.1298		1.0188	1.0435
1.1323	1.0563		1.1213	1.2569
1.2165	0.9906		1.2289	1.1495
1.1185	0.9804		1.0843	0.9737
0.9464	0.9913		1.0043	0.9888
1.1652	1.0014		0.9696	1.041
1.1404	1.0302		1.1647	1.0683
1.2971	1.1302		1.8569	1.0542
1.3595	1.1427		1.0947	0.9821
1.2798	1.0996		1.0571	1.1124
1.2606	1.0093		1.1951	1.1593
1.3458	1.1623		1.0745	0.8222
1.6334	1.0239		1.1223	1.081
1.9577	1.1051		0.9656	1.0652
1.6337	1.0511		0.98	1.1424
1.8922	1.0834		1.0292	1.1085
1.3343	1.0274		1.1045	1.0136
1.4926	1.0613		1.3602	1.1438
0.9663	1.0098		1.4054	1.0459
1.4845	1.0727		1.0917	1.057
1.0582	1.0184		1.0498	1.2042
1.5392	0.9682		1.0384	1.1497
1.5966	0.9675		1.3225	1.1673
1.7799	1.0523		1.566	0.9441
1.4168	1.029		1.0915	1.102
1.3902	1.1348		1.6523	1.1179
1.2719	1.0275		1.2037	1.068
2.551	0.9379		1.1398	0.9135
1.2587	0.9697		0.8443	0.9886
1.8581	1.0183		1.6043	1.0297
1.2649	0.8397		1.3358	0.9608
1.6018	0.8893		1.0578	1.0679
1.2683	0.9351		1.067	1.0116
1.0588	0.9809		0.9142	1.0956
1.2935	0.9018		1.1705	1.0369
1.2163	1.0081		0.9431	1.0385
2.9556	1.0106		1.2075	1.0448
1.7908	1.0344		1.0154	0.9831
1.7924	0.9586		0.9754	1.1119
1.6587	1.0343		1.0963	1.0527
1.5926	1.1645		1.0841	1.0293
1.3204	1.0292		0.9948	1.0468
1.7169	1.0539		1.1077	1.1187
1.1606	1.0218		1.1847	1.0231
1.3239	1.0141		1.0204	0.9486
1.4941	0.934		1.1408	1.1169
2.0707	0.9672		1.1495	0.8875
1.2976	0.9891		0.8034	1.0185
1.5214	0.9806		1.2986	1.0699
1.4332	1.1572		1.0932	1.067
1.2971	1.0197		1.0221	1.0141
1.797	0.939		1.0923	1.0376
1.6506	1.157		0.9475	1.089
1.1769	1.0341		0.9675	1.084
1.6346	0.938		1.1199	1.0546
1.6572	1.1183		0.8445	1.0553
1.2411	1.1021		1.1816	0.9956
1.3103	0.9919		0.894	0.9583
1.4949	1.0748		0.7423	0.9076
1.4195	1.0429		0.695	1.05
1.4099	1.0348		1.0258	1.0902
1.5833	1.0498		1.0063	1.0606
1.392	1.0365		1.1107	1.0191
1.6762	0.9866		1.2611	0.9468
1.9152	1.0249		0.8228	1.1563
1.9753	1.0354		1.4819	0.9674
1.387	1.0023		0.8615	0.974
1.4112	1.0266		0.989	1.0385
1.3656	0.9591		1.0025	0.9036
1.0498	1.013		0.9373	0.829
1.7642	1.0319		0.7877	0.9551
1.7275	1.0049		1.0022	0.9584
1.7774	1.0114		0.998	0.8179
1.7689	1.0823		0.7652	1.0171
1.046	1.053		0.8653	1.1018
1.1678	0.97		1.2987	1.0277
1.2501	1.0674		0.951	1.0144
1.3052	0.9698		1.0271	1.0315
1.6992	0.8775		1.1559	0.9848
1.1131	1.0998		1.0104	0.996
1.39	1.0433		1.1073	1.0085
1.1695	1.0033		0.8914	1.1073
1.6411	1.004		1.0034	1.012
1.2253	1.1339		1.1354	1.0799
1.0653	0.9481		1.0774	0.9781
1.4027	1.0782		1.0411	0.9579
1.142	0.9764		1.1902	0.9128
1.5209	1.0471		0.7513	0.9415
0.9817	0.823		0.9087	1.0056
1.2839	0.9103		0.676	0.9047
0.9247	0.9847		1.1476	1.1471
1.3314	0.8281		1.1404	1.0988
1.4383	1.0467		1.0147	1.0335
1.1991	0.8424		0.9881	1.0226
0.9244	1.0667		1.211	0.9153
1.3634	0.9064		1.0039	1.0827
1.1999	1.0312		0.948	0.988
1.1415	0.9868		1.0313	1.0012
1.142	0.9162		0.9061	0.8222
1.2849	0.9224		1.0777	1.1415
1.1153	1.0776		0.8811	0.9921
1.0149	0.9659		1.0998	0.9849
0.9397	1.1145		1.2074	1.2951
1.4963	1.083		1.0385	0.9051
0.9337	0.9228		1.3746	1.0527
1.1343	1.0937		1.0772	1.0851
0.9012	1.0186		1.1353	1.0274
1.2307	1.0635		1.0099	1.0575
1.3519	1.0449		1.441	0.9903
1.2843	1.0533		1.0666	0.9883
1.3354	1.0491		0.8108	1.0471
1.2139	1.0588		1.1377	1.1078
1.0325	1.1172		0.7399	1.1055
1.2238	1.0087		1.1848	1.1769
1.0701	1.0952		1.0403	1.0886
1.1459	1.074		1.2143	0.9988
1.4032	1.0256		1.4177	1.0237
1.1742	1.0613		1.0495	1.0302
1.0049	0.9955		0.8751	1.161
2.9705	1.1369		1.0868	1.0998
2.0679	1.0114		1.105	0.972
1.5119	1.2002		0.9792	1.1291
1.5294	1.1392		1.0509
1.5185	1.0258		1.1517
1.4565	1.0838		0.8716
1.3335	1.0767		0.9695
0.9968	1.1558		0.8866
2.3285	1.0037		0.8505
2.6194	0.9921		1.2466
1.6784	1.0734		0.8787
1.234	0.8513		1.1851
1.2818	1.0065		1.0613
1.2333	1.0805		1.1863
1.3898	1.2271		0.8847
1.6537	1.0268		1.1868
1.7368	1.0026		1.2939
0.9311	1.029		1.1868
1.4947	1.0028		1.3946
1.1727	0.9726		1.1415
1.6809	1.0207		1.0793
1.9738	0.9942		0.3186
1.1729	0.9291		1.1568
0.922	1.1332		0.9812
1.9478	0.9994		1.0927
1.5969	1.0108		1.0995
1.7219	1.019		1.1121
1.3208	1.0053		1.0228
1.2021	1.0309		0.9332
1.5852	1.0655		1.0402
1.44	1.0561		1.041
1.3799	0.9798		1.0858
1.0573	1.0166		1.016
0.9269	0.9776		1.0615
1.5949	1.0118		1.4863
1.2876	0.979		0.9683
1.5649	0.9879		1.0179
0.9745	1.0154		0.989
1.2287	1.0113		1.5283
1.3035	0.9488		0.5136
1.1622	1.0002		1.2286
1.4264	0.9299		0.9856
1.1383	1.116		0.9722
1.7279	1.0454		1.0499
1.02	1.0261		1.1851
2.0974	1.0307		1.2285
1.0996	1.0607		1.0736
1.4385	1.0406		0.8988
1.4077	0.971		1.1505
1.3423	1.0779		0.9023
1.1232	1.0209		0.7957
1.4807	1.1135		0.9134
1.33	1.0158		0.6283
2.012	1.0662		1.0795
1.7758	1.0264		1.2193
1.7969	1.0626		0.9803
0.9418	1.0525		1.4806
1.1494	1.0087		1.3476
1.3684	1.1468		1.21
1.2435	0.8943		0.8805
1.1839	1.0295		1.5154
1.3667	0.8958		1.0513
1.1318	0.9597		1.1093
1.2943	1.0802		1.1207
1.2402	1.0894		1.1942
1.2403	1.2074		1.1604
1.2924			1.4128
1.3385			1.6812
1.4329			1.2265
1.1457			1.2722
1.2022			0.4771
1.852			1.1433
0.9007			1.2768
1.065			1.2785
1.1888			1.2672
1.0124			1.0987
1.1595			1.1148
1.2823			1.0263
1.2308			1.2543
1.1612			0.8508
1.1503			0.9671
1.2908			0.7013
1.2022			0.8049
1.3491			0.5215
1.2491			0.9967
1.1958			0.9573
1.4144			1.0702
0.9282			0.7282
1.2004			0.9691
1.6218			0.9267
1.8572			1.3748
1.2595			1.09
			2.6917
			0.9932
			0.6397
			0.9368
			1.0701
			1.1461
			1.0767
			1.1193
			0.9303
			0.9925
			0.9599
			1.3205
			0.7791
			0.9718
			1.0324
			0.7215
			0.9097
			1.1074
			1.2413
			1.1311
			1.0887
			0.7857
			0.8859
			1.232
			1.14
			1.3304
			0.2205
			0.9721
			0.9827
			0.9947
			1.2077
			0.9806
			1.2201
			1.3505
			1.1126
			1.1161
			1.1454
			1.4832
			1.0628
			1.4389
			0.94
			0.8148
			1.2029
			0.672
			1.2873
			1.2736
			0.972
			0.969
			0.9386
			0.9624

## Sheet: 4b
Counts H3.1/2 localization patterns
	Enriched			Even			Excluded
	Expt #1	Expt #2	Expt #3	Expt #1	Expt #2	Expt #3	Expt #1	Expt #2	Expt #3
Ctr	62	84	70	38	16	27	0	0	3
HIRA wt	44	40	47	52	54	43	4	6	10
HIRA mut	67	86	72	33	14	22	0	0	6
Counts H3.3 localization patterns
	Enriched			Even			Excluded
	Expt #1	Expt #2	Expt #3	Expt #1	Expt #2	Expt #3	Expt #1	Expt #2	Expt #3
Ctr	0	0	0	61	65	63	39	35	37
HIRA wt	0	0	0	72	73	78	28	28	22
HIRA mut	0	0	0	60	52	68	40	48	32

## Sheet: 4c
H3 enrichment in TALE constructs transfected cells
NT: non-transfected (Clover neg)
HIRA wt: expressing HIRA wt (clover pos)
HIRA mut: expressing HIRA mut (Clover pos)
H3.3 enrichment						H3.1/2 enrichment
HIRA wt transfection			HIRA mut transfection			HIRA wt transfection			HIRA mut transfection
NT	HIRA wt		NT	HIRA mut		NT	HIRA wt		NT	HIRA mut
0.8424	1.0782		0.9856	1.0346		0.9779	1.1782		1.1474	1.6297
0.8231	0.9064		0.9926	1.1186		1.084	1.5911		1.4528	1.3676
0.8456	1.0937		1.0662	1.0258		1.0478	1.5225		1.1005	1.4948
0.9888	0.9522		1.0092	1.2271		2.2394	1.4229		1.4049	1.279
1.0312	0.9369		0.9879	1.0525		1.1994	1.1304		0.939	1.9853
1.0271	1.0334		1.0113	1.0226		1.1037	1.2763		1.2893	1.4089
1.0667	1.0386		1.0218	1.1135		1.3604	1.6108		1.616	1.3896
0.9499	0.9659		1.0265	1.0037		1.1209	1.153		1.5751	1.3137
1.0471	0.9568		0.9921	0.979		1.5666	1.3252		1.0015	1.0488
1.083	0.9894		0.971	0.9969		1.0184	1.0191		2.1043	0.9579
1.0051	0.9224		1.0309	1.0118		1.2477	1.3968		1.5925	1.356
0.8741	1.0117		1.0345	1.1468		1.1389	1.1047		0.8964	1.7789
1.0181	1.0949		1.0053	1.0914		1.2418	1.2075		1.9305	1.6403
1.0768	1.0186		0.9299	1.104		1.0485	0.9546		1.2345	1.1505
0.8386	0.9866		0.9972	1.0013		1.9302	1.0143		0.9339	1.134
0.9162	0.9442		1.0899	1.0731		1.3929	1.0275		1.2997	1.6618
1.0613	0.9556		1.0031	1.0478		1.1724	1.2559		1.2737	1.167
1.0301	1.0074		0.9488	1.0535		1.0591	0.9767		1.5693	1.4086
0.9764	1.0593		0.9843	1.0655		1.1722	1.505		0.9011	1.4151
1.031	0.9759		1.0483	1.1145		1.1528	1.3381		1.8576	1.3715
1.0268	0.9945		1.0109	0.8133		1.4151	1.4534		1.0923	1.2453
0.8775	0.9944		1.0027	1.0199		1.538	1.0219		1.9126	1.3205
1.027	1.0097		0.9798	1.0116		1.2967	1.3972		1.1878	1.3244
0.8083	1.1332		1.0035	0.9964		1.3072	1.1275		1.7613	0.9959
0.7254	1.1305		1.0268	0.9943		0.7823	1.2175		1.2375	1.367
0.8817	1.0113		1.1758	0.9826		1.2151	1.347		1.971	1.1523
0.9035	1.0109		1.0607	0.9963		2.5857	1.5863		1.7303	1.5442
1.0417	1.0254		1.0133	1.0394		1.0696	1.0736		1.9282	1.0634
1.1441	1.0271		1.0204	0.982		1.0397	1.4447		1.2695	1.3336
1.1277	1.0086		1.0779	1.0046		2.2138	1.142		1.0796	1.0461
1.169	1.0151		1.0728	1.016		1.1681	1.4885		1.7226	1.0434
0.93	1.0034		1.0134	0.9953		1.3197	1.4309		1.4142	1.4124
0.9845	0.9797		1.1135	1.0049		1.0236	1.4327		1.4987	1.5404
1.022	1.0136		1.0626	0.9888		1.0714	1.1186		1.3118	1.4056
0.898	1.0093		1.0801	1.0187		0.8699	1.5624		1.1645	1.6469
1.0059	1.0186		1.0655	1.0058		1.765	1.0887		1.702	1.5699
0.8937	1.0091		1.0334	0.9991		1.1109	1.3408		1.4816	1.306
0.9958	1.0173		0.9936	0.969		1.2462	1.1256		1.2093	1.5799
0.8359	0.9983		0.9505	1.0029		0.6476	1.3609		0.9677	1.3056
1.0229	0.9955		1.0459	0.9808		1.3905	1.0402		1.2198	1.7731
0.9883	1		0.9322	1.0718		1.3825	1.8851		1.1762	1.2531
0.9644	1.0501		1.0086			1.2739	1.1467		1.3352	1.311
0.968	1.0074		0.9593			1.2826	1.0035		1.4224	1.6067
0.9325	1.0556		1.0878			1.5121	1.0797		1.113	1.4641
0.9985	1.0205		1.0531			0.9924	0.9912		1.4445	1.7426
1.0109	0.9684		1.0257			1.7852	0.9913		1.2196	1.6949
1.157	1.0009		0.9747			1.2021	1.2621		0.3635	1.7302
0.9249	1.0025		0.9804			0.8539	1.1522		1.3082	1.4931
1.0436	1.0208		1.004			1.5589	1.9616		2.3373	1.1353
1.0359	1.0054		1.1015			1.8787	1.0974		1.4985	1.3678
1.0498	1.0677		1.0776			1.5687	0.6923		1.0877
1.0165	0.9775		0.9791			1.7781	1.0866		1.0208
1.0746	0.9839		1.0158			1.6453	1.1974		1.1683
0.7473	1.0138		1.0318			1.2132	1.1105		1.3752
0.9567	1.0146		0.9417			1.3636	1.2245		1.5199
0.9591	0.9942		0.9937			0.8821	1.135		1.1976
0.9623	1.023		1.026			1.5494	1.3062		1.8676
0.9406	1.032		1.1206			1.4701	1.1955		2.1191
0.9368	1.0138		1.0197			1.1991	1.1417		1.1406
0.9891	1.0304		0.9516			1.3995	1.1255		1.3151
0.9986	1.0016		1.0689			0.9629	1.0679		2.0012
0.979	1.0428		1.0847			1.2275	1.3233		1.4078
0.9965	1.0066		1.0889			1.3696	1.4993		1.4478
0.9992	1.0453		0.9015			0.9554	1.1802		1.2559
0.9739	1.0358		1.0881			1.0442	1.1349		1.438
1.0117	1.0171		1.1071			1.2327	1.361		1.133
0.9838	1.0323		1.0449			1.652	1.2672		1.2483
0.9825	1.0407		1.1464			0.9787	0.9974		1.2656
0.984	1.0669		0.9904			1.2659	1.1036		1.9489
0.9957	1.0416		0.8497			1.0493	1.0719		1.269
0.9797	1.0281		0.9878			1.0125	1.2185		1.0331
0.9862	1.0032		0.9946			1.3426	1.6353		0.8772
0.9871	1.0129		0.9864			1.2435	1.4487		0.9875
0.9826	1.0134		0.962			0.926	1.3731		0.9398
0.9838	1.0403		0.9929			1.0388	1.5221		1.0338
0.9848	1.0127		0.9755			1.7828	1.0811		1.0262
0.9914	1.0132		0.9684			1.4267	1.0707		1.3926
0.9928	1.0249		0.9868			1.4492	1.0149		1.1733
1.0384	1.0188		1.012			0.9326	1.3556		1.9251
0.9962	1.0167		1.0014			1.0219	1.4762		0.9965
1.0174	1.0219		0.9819			1.023	1.0744		1.2624
0.9917	1.0533		0.9785			1.2361	1.1057		0.9797
0.9805	1.0174		0.9767			0.9641	1.2631		1.2594
0.9749	1.0175		0.9709			1.0059	1.3709		1.0354
0.9902	1.0152		0.9481			1.4477	1.5506		1.1077
1.0174	1.0241		0.9838			1.1795	1.2828		1.0427
0.9947	1.0287		0.9788			1.3374	1.2504		0.9423
1.0086	1.0373		0.9712			1.2353	1.1344		1.1108
0.9815	0.9932		0.994			1.4042	0.9814		1.2297
1.0844	0.998		0.9937			1.5788	1.2478		1.615
0.9864	1.0311		0.9966			1.0165	1.4815		1.0612
1.0144	1.0267		0.9617			1.0078	1.4284		1.0718
1.0273	1.0216		0.9791			1.7743	1.3411		1.18
1.0261	1.0447		0.9882			1.4223	0.9856		1.1812
1.0088	1.0202		0.9552			1.451	1.0685		1.0781
1.0018	1.0149		0.9712			1.2628	1.0722		1.5115
0.9848	1.0169		0.9864			1.8269			1.7138
1.006	1.057		1.0181			1.0116			1.0945
1.0096	1.0346		0.984			1.514			1.4205
0.9989	1.0242		0.9741			1.5152			0.9909
0.9814	1.0338		0.9645			1.1694			1.0398
0.9911	0.9962		0.983			1.3778			1.4548
0.953	1.0076		0.9847			1.4557			1.1248
1.0062	0.9884		0.9874			1.1521			1.7156
1.0531	1.0274		0.9762			1.6296			1.2463
1.0089	1.0036		0.982			1.5496			1.6559
1.0019	1.0566		0.9796			1.4744			1.1038
1.0048	1.0406		1.008			1.5397			1.5184
0.9949	0.9294		0.9853			1.39			1.356
1.0142			0.977			1.1767			1.0372
0.9951			0.9969			1.7462			1.5506
0.9755			1.0066			1.7401			1.4434
1.0166			0.9844			1.1675			1.3409
0.9949			1.0177			1.4584			1.5836
1.004			0.967			1.0331			1.4687
1.0055			0.9891			1.1483			1.3173
1.0176			1.0019			1.7145			1.0716
1.009			1.0011			1.0347			1.033
1.0067			0.9592			1.393			1.0877
0.9992			1.0088			1.342			1.2132
1.0237			0.9945			1.7093			1.2236
0.993			0.9805			1.0905			1.1273
0.9934			0.9861			1.4563			1.5725
1.0181			1.0064			1.1928			1.2374
0.9973			0.9861			1.4696			1.4737
0.9919			0.9891			1.163			1.4953
0.9871			0.9815			1.3235			1.2551
1.0095			0.9998			1.5653			1.2653
1.01			0.9866			1.7229			1.3644
0.9776			0.9765			1.058			1.4951
1.0073			0.9966			1.1056			1.0935
1.0302			0.9843			1.3738			1.5385
0.9685			1.0021			1.507			1.8475
1.0125			0.9909			0.9856			1.7029
1.0154			0.9993			2.0121			1.6748
1.0222			1.0058			1.5383			1.3039
1.0084			0.9974			1.6266			1.6431
0.983			0.978			1.1229			1.3643
1.0157			0.9358			1.688			1.2592
1.0171			0.9866			1.7827			1.3484
1.0065			0.9799			1.2715			1.6164
1.0024			0.98			1.7795			1.6475
1.0081			1.0136			1.906			1.2335
0.9917			1.003			1.4624			1.043
1.0071			0.9937			1.2715			1.1323
1.0277			0.987			1.2266			1.8454
1.0006			1.0105			1.8928			1.6238
1.0168			0.9964			1.5096			1.471
0.9847			1.014			1.5955			1.4864
0.9989			1.0025			1.4113			1.1745
1.0091			0.9654			1.4692			1.0578
0.9814			0.9993			1.5171			1.361
1.0008			1.0412			1.408			1.211
1.0042			1.0089			1.3612			1.226
0.9976			0.999			1.1196			1.1403
1.0055			0.999			1.3118			1.283
1.0016			0.9737			1.2829			1.4186
0.9775			0.9696			1.343			1.7997
1.0037			0.9825			1.1227			1.4
1.0081			0.9762			1.4433			1.4598
1.0043			0.99			1.289			1.3608
1.0145			1.0132			1.5032
0.9808			1.0038			1.4192
1.0143			0.9961			1.4428
0.9964			1.0067			1.325
1.0195			1.0035			1.3241
1.0517			0.9481			1.0781
1.0143			1.0331			1.1765
0.9865			0.9958			1.0497
0.9989			1.0189			1.1119
0.9937			1.0073			1.0388
0.9762			1.0179			1.2499
0.9728			1.0019			1.0486
1.0038			0.9707			1.1478
1.012			0.9831			1.3771
1.0065			1.0656			1.2537
1.0444			1.0091			1.2816
1.0256			1.0033			1.114
1.0123			0.9966			1.1468
0.9911			0.9867			1.5649
1.0253			0.9681			1.3087
1.0085			0.9761			1.075
1.0238			0.9804			1.7504
1.0225			1.006			1.1312
1.0037			0.9977			1.5381
1.0107			1.0301			1.0639
1.0014			0.9917			1.445
0.9543			0.9557			1.5094
1.0118			1.0271			1.1704
1.0034			0.9784			1.6138
1.0049			1.0235			1.4435
1.0065						1.6802
1.019						1.0721
1.0118						1.1037
1.0146						1.1281
0.99						1.4373
1.0438						1.0177
1.0002						1.3731
1.0034						1.4901
1.012						1.4257
1.0126						1.5928
1.0145						1.0682
1.0102						1.1357
1.0044						1.0051
1.0234						1.0879
1.0021						1.107
						1.2874
						1.3848
						1.1764
						1.1435
						1.3699
						1.3823
						1.3694
						1.4092
						0.9643
						1.5607
						1.1472
						1.0214
						1.1511
						1.4762
						1.4317
						0.9989
						1.536
						1.3283
						1.2986
						1.3292
						1.5437

## Sheet: 5b
H3K9me3 and HP1a enrichment
NT: non-transfected (Clover neg)
HIRA wt: expressing HIRA wt (clover pos)
HIRA mut: expressing HIRA mut (Clover pos)
H3K9me3 enrichment						HP1a enrichment
HIRA wt transfection			HIRA mut transfection			HIRA wt transfection			HIRA mut transfection
NT	HIRA wt		NT	HIRA mut		NT	HIRA wt		NT	HIRA mut
2.0397	1.4144		1.3783	1.2842		1.7579	1.3975		2.3495	1.2783
1.529	1.8353		1.3864	1.4762		1.3596	2.0435		1.0019	1.3442
1.4418	1.3973		1.5087	1.3752		1.7982	2.0359		2.0475	1.2633
1.7291	1.5628		1.749	1.3644		2.2202	2.0334		1.4528	1.6558
1.9498	1.5435		1.3913	1.6377		1.3244	1.8267		1.5377	1.373
1.6242	1.3808		1.6332	1.2624		2.2397	1.7359		1.3556	1.5012
1.3925	1.5355		1.5188	1.7393		1.3531	2.2229		1.3735	1.2423
1.5672	1.3029		1.8566	1.6519		2.2497	2.5812		1.1911	1.3575
2.224	1.592		1.4896	1.9621		1.9576	1.8995		2.0123	1.2609
1.4097	2.3143		1.448	1.8059		1.4351	1.8643		1.3139	1.178
1.5294	1.9163		1.358	1.8255		1.9026	2.1462		1.572	1.3271
1.8003	1.8167		1.433	1.7585		1.1148	1.3748		1.621	1.496
1.5521	1.4373		1.2708	1.6233		1.314	1.4872		1.6057	1.5125
1.4112	1.4425		1.5728	2.0253		1.2251	1.7995		1.7084	1.1919
1.3238	1.6955		1.5093	1.844		1.8853	1.8705		1.1487	1.2776
1.3416	1.6038		1.2502	1.8801		1.8933	1.8697		1.8734	1.4064
1.7544	1.4824		1.232	1.3453		1.3417	1.1799		1.2587	1.6383
1.4062	1.68		2.0256	1.2531		1.2829	1.1849		1.4578	1.3103
1.226	1.6949		1.2461	1.1402		1.6863	1.477		2.0148	1.3203
1.4943	1.563		1.5285	1.5146		1.3418	2.2359		1.1884	2.2732
0.9158	1.9015		1.094	1.4068		1.6775	2.089		1.7132	1.4142
1.4564	1.7283		1.4399	1.241		1.1083	2.0027		1.0827	1.5013
1.2745	1.5013		2.3675	1.1546		1.2433	2.6802		1.9822	1.3041
1.3504	2.1733		1.5206	1.6931		1.4632	1.6919		1.3116	1.3723
1.2395	1.5238		1.1426	1.6392		1.3	2.0092		1.2419	1.4137
1.3254	1.3361		1.1261	1.3913		1.3619	1.3754		1.1694	1.2052
1.2855	1.5008		1.607	1.5049		2.2246	1.3024		1.6518	1.4786
1.4467	1.7054		1.1195	1.3733		2.3568	2.1172		1.3392	1.4343
1.5207	1.395		1.6408	1.6909		2.5193	2.073		1.5512	1.399
1.2794	1.6654		1.4737	1.543		1.1596	1.4577		1.5518	1.2063
1.6043	1.683		1.2811	1.6822		2.0809	2.0708		1.6851	1.9302
1.2279	1.6426		1.8095	2.2358		2.0472	1.3708		1.5422	1.3257
1.2278	1.6287		1.3457	1.8695		1.5131	1.7614		1.3901	1.1988
1.227	1.7432		1.7366	1.4203		1.2648	1.963		1.8504	1.214
1.3369	1.5984		1.5398	1.3265		1.1632	1.7791		1.6918	1.6034
1.4841	1.4004		1.5304	1.3343		1.652	1.3373		1.4525	2.5934
1.1537	1.6972		2.1666	2.0319		1.9012	1.465		1.3901	1.6228
1.8207	1.7258		1.2744	1.9496		2.0001	1.5156		1.5094	1.2148
1.469	1.8153		2.0059	1.2255		1.3373	2.006		2.2349	1.542
1.4117	1.5049		1.5091	1.4419		1.6437	1.5235		1.2136	1.3147
1.1959	2.1984		1.475	1.1897		1.253	1.877		1.3435	1.4553
1.1847	1.1178		1.6698	1.1623		1.5671	2.0117		1.6091	1.1319
1.4321	1.2788		1.1603	1.1998		1.7307	2.7214		1.3883	1.402
1.3106	1.4377		1.3221	2.4316		2.3798	1.2213		1.3737	1.5491
1.1952	1.2507		1.4857	1.6479		2.4522	1.2512		1.2481	2.0006
1.555	1.3627		1.5827	1.3234		1.8841	1.6998		1.2349	1.6406
1.6828	1.2182		1.4942	1.2519		1.8716	1.4032		1.7746	1.3496
1.3819	1.3068		1.6087	1.3262		0.6659	2.4205		1.3451	2.4399
1.3568	1.4		1.6355	1.5092		1.3075	1.168		1.2047	1.3561
1.3525	1.1113		1.716	1.18		1.7917	2.7109		1.1338	1.7762
1.4409	1.282		1.5251	1.7948		1.6207	2.3424		1.2672	2.1738
1.422	1.1774		1.6659	1.2385		1.363	2.5673		1.2974	2.2358
1.3811	1.2878		1.5632	1.3217		1.715	1.5293		1.4417	1.8224
1.2346	1.2845		1.3673	1.356		1.4911	1.6684		1.2628	1.513
1.5305	1.2077		1.6526	1.2497		1.6865	1.6503		1.2583	1.4966
1.2292	1.4595		1.4115	1.2384		1.4278	1.7215		1.4452	1.7843
1.385	1.2138		1.422	1.3047		1.4313	1.7976		2.1446	1.8852
1.2521	1.4812		1.4426	1.1958		1.1922	1.476		1.814	1.4316
1.2416	1.312		1.5846	1.2299		1.6012	1.5893		1.5698	2.1197
1.2931	1.2992		1.5793	1.6479		1.637	2.3489		1.2409	1.5702
1.3112	1.1435		1.2888	1.3275		2.3494	2.434		1.7474	1.4185
1.3081	1.4583		1.3705	1.5255		1.4983	1.6365		1.338	1.4782
1.2129	1.718		1.2345	1.8976		2.3734	1.2505		1.3285	1.5326
1.292	1.4151		1.3259	1.1193		1.4091	1.8861		1.4606	1.2166
1.2723	1.2555		1.2647	1.1834		1.6467	1.7245		1.0718	1.9618
1.4358	1.1588		1.6247	1.1737		1.5004	1.9319		1.357	1.4993
1.2514	1.2205		1.1956	1.1764		1.2583	1.724		1.3458	1.1521
1.3701	1.4393		1.8823	1.3001		1.415	1.8021		1.3867	1.7846
1.2195	1.4916		1.2564	1.341		1.4815	2.1695		1.3845	2.1908
1.5932	1.1953		1.3501	1.0967		1.6254	2.2947		1.3064	1.4159
1.4994	1.514		1.2219	1.2027		1.5983	1.5213		1.2668	1.3153
1.3561	1.2878		1.2537	1.2665		1.282	1.3335		1.9655	1.5002
1.633	1.517		1.3618	1.4827		1.2174	2.6115		1.0551	1.8137
1.2373	1.1373		1.402	1.1501		1.272	1.2857		1.4851	1.412
1.2894	1.2768		1.2327	1.3239		1.3174	1.5544		1.5322	1.411
1.3705	1.238		1.7533	1.2608		1.6062	1.4354		1.3135	1.8183
1.3723	1.4298		1.2831	1.2184		1.8882	1.4668		1.2576	1.6969
1.3476	1.254		1.3794	1.2		1.2781	1.5333		1.6522	1.1784
1.3137	1.2776		1.4457	1.2753		1.5709	1.4158		1.532	1.5741
1.3898	1.2787		1.1729	1.2234		1.4715	1.4221		1.8399	1.529
1.2761	1.365		1.3547	1.3646		1.9636	1.5544		1.4076	2.6679
1.4339	1.3188		1.2599	1.1562		1.4922	1.4315		1.8546	1.3921
1.2548	1.5442		1.8208	1.2275		1.4199	1.4871		1.2112	1.3862
1.2729	1.2414		1.2879	1.1128		1.6041	1.5728		1.2095	1.3153
1.381	1.1516		1.2919	1.1592		2.1558	2.1374		1.9999	1.4599
1.4924	1.2435		1.2549	1.3474		1.4135	3.1156		1.7154	1.3885
1.3138	1.156		1.1353	1.4132		1.5904	1.4981		1.6899	1.4179
1.2616	1.33		1.4273	1.1978		1.4565	1.8582		1.8063	1.6896
1.3344	1.2385		1.3203	1.3375		1.065	1.3794		1.3832	1.5283
1.5163	1.3781		1.6219	1.2939		1.5647	1.441		1.4389	1.4178
1.2103	1.2041		1.3102	1.3925		1.1881	1.5325		1.5367	1.3991
1.3322	1.4423		1.2807	1.4239		1.8901	1.5989		1.9026	1.3993
1.3186	1.5937		1.2756	1.1914		1.3677	1.5863		2.2405	1.2735
1.417	1.3204		1.4019	1.2613		1.9054	1.2887		1.6451	1.6447
1.2959	1.6643		1.3864	1.1518		1.405	1.1925		1.396	1.5745
1.3722	1.5298		1.3494	1.394		1.0939	1.5302		1.8502	1.3426
1.3351	1.4414		1.5863	1.4089		1.8288	1.3593		1.3399	1.429
1.3663	1.4737		1.3398	1.2972		1.3867	1.6424		1.4623	1.4892
1.3339	1.468		1.2864	1.3006		1.9127	1.2907		1.3968	1.2733
1.5503	1.436		1.3399	1.3253		1.62	2.158		1.2607	1.3907
1.3557	1.5471		1.2274	1.4307		1.5252	1.4773		1.258	1.3273
1.2995	1.2992		1.5907	1.1388		1.4865	1.7709		1.2018	1.554
1.3932	1.4657		1.3064	1.1998		1.3831	1.5595		1.037	1.4648
1.6377	1.4738		1.4577	1.5543		1.8812	1.4842		1.4854	1.4366
1.4013	1.3799		1.3693	1.6502		1.4933	1.5757		1.3097	1.4998
1.3397	1.3155		1.1882	1.1807		1.7244	1.5271		1.5925	1.3681
1.615	1.4605		1.532	1.3134		1.5595	2.1795		1.1885	1.5931
1.4903	1.4128		1.5576	1.2501		1.6546	1.3012		1.1929	1.3912
1.3789	1.319		1.3553	1.7755		1.3544	1.2896		1.3395	1.8209
1.4258	1.8803		1.5174	1.4321		1.7928	1.4564		1.4049	1.565
1.3495	1.4952		1.3337	1.3459		1.7274	1.7897		1.4105	1.3598
1.2662	1.4148		1.7302	1.393		1.6226	1.6072		1.477	1.1817
1.348	1.3657		1.4294	1.0005		1.7637	1.4417		1.2556	1.3001
1.3902	1.1679		1.2746	1.1726		1.7306	1.8438		1.3714	1.19
1.3199	1.2793		1.4137	1.3016		1.4731	1.6545		1.4168	1.4325
1.2682	1.3396		1.4753	1.1184		2.1835	1.9272		1.3955	1.7818
1.2863	1.1979		1.2124	1.2115		1.4573	1.4503		1.4151	1.6051
1.6562	1.1326		1.3417	1.1571		1.6238	1.2157		1.3627	1.3851
1.3299	1.1575		1.2772	1.1223		2.0707	1.4199		1.4418	1.3974
1.3953	1.2611		1.3436	1.1421		1.6656	1.415		1.3185	1.3523
1.4575	1.1356		1.3779	1.3265		1.3765	1.622		1.4229	1.2677
1.4165	1.4635		1.2857	1.2824		1.383	1.7363		1.1256	1.3625
1.1958	1.5202		1.1848	1.3418		1.4558	2.0263		2.1152	1.3446
1.3111	1.4748		1.0791	1.3802		1.3252	1.6868		1.5194	1.1634
1.3717	1.2769		1.4123	1.2434		1.4261	1.8167		1.7909	1.32
1.2436	1.3278		1.3257	1.1078		1.2256	1.373		1.9215	1.3442
1.2657	1.2285		1.1402	1.1716		1.432	1.6867		1.6778	1.3713
1.2356	1.3256		1.2724	1.1257		1.3986	1.9191		1.6506	1.6987
1.247	1.3252		1.2597	1.2327		1.6276	1.5973		1.5382	1.3753
1.4833	1.232		1.3424	2.1582		1.6302	1.3754		1.6826	1.1286
1.1939	1.2833		1.2038	1.3868		1.4901	1.6798		1.3037	1.2796
1.3806	1.2233		1.2775	1.2084		1.8421	1.1128		1.2924	1.0714
1.3526	1.5745		1.0996	1.2414		1.5068	1.2454		1.9475	1.1937
1.4539	1.4364		1.1584	1.3037		1.7993	1.8446		1.2741	1.7869
1.3189	1.2688		1.0913	1.306		1.5021	1.8597		2.1486	1.9112
1.346	1.5517		1.5046	1.0866		2.5156	1.8994		1.2446	1.4454
1.4604	1.4786		1.2066	1.4077		1.7255	1.2896		1.543	1.6005
1.4237	1.2585		1.6353	1.286		1.5933	1.6914		1.7231	1.5791
1.2557	1.163		1.181	1.202		1.9318	1.9755		1.4481	1.5384
1.3279	1.4419		1.4216	1.248		1.8526	1.5726		1.5621	1.5356
1.3295	1.5138		1.7475	1.2714		1.5181	1.2628		1.3772	2.0147
1.2569	1.3448		1.2864	1.1459		1.3134	1.3849		1.3355	1.4168
1.3556	1.2168		1.2505	1.2019		1.3788	1.2753		1.7743	1.541
1.3508	1.2558		1.2822	1.5345		2.2206	1.3905		1.6324	1.3362
1.5073	1.3084		1.1895	1.1628		1.3482	1.8466		1.2974	1.6695
1.311	1.299		1.3132	1.292		1.3311	1.7663		1.4521	2.0086
1.2402	1.3013		1.2544	1.4994		1.3506	1.3815		1.6874	1.2826
1.3705	1.1774		1.1379	1.2206		1.4291	1.3676		1.6142	1.729
1.3763	1.1627		1.1582	1.4505		1.4173	2.5963		1.2881	1.4467
1.395	1.442		1.3524	1.2906		1.3027	1.83		1.3161	1.3975
1.3314	1.4355		1.4129	1.1729		1.4142	1.2809		1.7658	1.6644
1.2992	1.4834		1.1254	1.3202		2.4568	1.5204		1.5172	2.6349
1.3012	1.314		1.2031	1.2483		1.6315	1.7722		1.3334	1.5573
1.4337	1.4222		1.2237	1.2945		1.2789	1.89		1.5736	1.5299
1.3387	1.7295		1.3119	1.4392		1.7408	1.6134		1.6027	1.5184
1.3246	1.3735		1.4503	1.1555		1.4808	1.7805		1.2869	1.3322
1.2953	1.3501		1.5977	1.419		1.6938	2.1677		1.4078	3.7293
1.5075	1.2489		1.3105	1.4624		1.7163	1.3256		1.4815	1.3638
1.4719	1.1949		1.7055	1.1909		1.3561	1.3964		1.8114	1.7886
1.3375	1.2894		1.0457	1.2006		1.385	1.6578		1.4784	1.9648
1.3437	1.1893		1.2574	1.2233		1.3763	1.3664		1.2849
1.6079	1.2342		1.2951	1.1274		1.239	1.507		1.3793
1.261	1.1772		1.263	1.2309		1.6951	1.3719		1.4854
1.4305	1.191		1.1405	1.5006		1.7108	1.452		1.1973
1.1815	1.0924		1.3149			1.7656	1.4391		1.1436
1.1202	1.1914		1.1289			1.169	2.0237		1.3176
1.3073	1.2495		1.0913			1.4491	2.1198		1.2078
1.4923	1.4915		1.2715			1.9883	1.4122		1.8299
1.2283	1.3105		1.4764			1.8882	1.4285		1.5737
1.225	1.3111		1.3816			1.1646	1.5498		1.6402
1.3327	1.2053		1.0852			1.2388	1.4578		1.8671
1.3562	1.5394		1.0922			1.4566	1.5971		1.3859
1.3325	1.0734		1.1015			2.1161	1.6109		1.3463
1.4373	1.6105		1.6287			1.7537	2.2718		2.0527
1.3978	1.4003		1.4131			1.9068	1.8311		1.2884
1.1101	1.1524		1.2228			1.1859	2.189		1.4695
1.3923	1.3165		1.5934			1.3551	2.412		2.1833
1.554	1.2127		1.4917			1.2711	2.6667		1.9763
1.4014	1.4246		1.3954			1.7458			1.7286
1.4527	1.2931		1.0858			2.0924			1.3717
1.3009	1.2527		1.107			1.8033			0.7843
1.3623	1.2684		1.3417			1.848			2.1204
1.2009	1.2354		1.2981			1.2867			1.7083
1.4563	1.2948		1.3093			1.4895			1.9239
1.3069	1.2685		1.1806			1.3806			1.4334
1.1626	1.0598		1.1551			1.9105			1.4008
1.2687	1.5857		1.1865			1.2352			1.6154
1.3407	1.2494		1.2604			1.8239			1.1652
1.6746	1.2817		1.4312			1.8496			1.6973
1.2453	1.4303		1.1424			1.1664			1.3012
1.4745	1.2483		1.4947			1.5286			1.3203
1.2628	1.2286		1.1658			2.7732			1.9262
1.331	1.2848		1.4669			1.9699			1.5948
1.1312	1.5699		1.4453			1.2638			1.4837
1.4128	1.2166		1.1935			1.3251			1.5913
1.4886	1.1979		1.3159			1.8086			1.1754
1.4578	1.1644		1.1479			2.0119			1.203
1.6713	1.3109		1.2068			2.2909			1.6614
1.1435	1.184		1.1902			1.5712			1.5027
1.3073	1.2343		1.1036			2.0403			1.6402
1.3698	1.29		1.4607			1.667			1.4497
1.4876	1.3482		1.3257			1.5462			1.6364
1.5606	1.396		1.3976			1.4908			1.9238
1.3096	1.7229		1.4147			1.4729			1.243
1.3185	1.4465		1.1403			1.1863			1.6484
1.3368	1.2364		1.2805			1.5347			2.2123
1.217	1.6053		1.4472			1.1886			1.6772
1.2102	1.3014		1.7333			1.6313			1.0804
1.1758	1.3478		1.1119			1.4898			1.4487
1.3948	1.3254		1.2035			1.3701			1.4943
1.4594	1.171		1.396			1.3983			1.3623
1.2632	1.2388		1.3629			1.9792			1.8006
1.2453	1.1865		1.2251			2.102			1.3346
1.2016	1.2682		1.4509			1.4486			1.7027
1.1982	1.5681		1.42			1.304			2.0518
1.3567	1.5441		1.3519			1.4434			1.6895
1.2643	1.4235		1.078			1.4002			1.5758
1.2534	1.1967		1.059			1.5012			2.3624
1.3363	1.769		1.3159			1.2642			1.3339
1.2412	1.3944		1.1997			1.9763			1.4647
1.2578			1.0968			1.1645			1.5681
1.2775			1.4877			1.5722			1.367
1.2599						2.2486			1.7838
1.2614						1.6522			1.5482
1.2367						1.4197			1.3557
1.4545						1.4864			1.8736
1.69						1.6411			1.9399
1.161						1.1348			1.8801
1.1109						1.0645			1.815
1.2244						1.6033			1.4109
1.2973						1.4313			1.8339
1.5509						1.7546			1.7768
2.5975						1.3981			2.0081
1.2295						2.0665			1.6172
1.3669						1.4914			2.2499
1.4189						1.4813			1.9343
1.2277						1.5106			1.4795
1.1415						1.3405			1.5689
1.1979						2.0284			1.3782
1.1605						1.3655			2.1397
1.3581						1.4488			1.7364
1.3051						1.3478			1.5468
1.3868						1.6888			2.0135
1.332						1.8303			1.429
1.3416						1.3121			1.7666
1.2575						1.2885			1.499
1.2712						1.7545			1.4471
1.3332						1.5928			2.2631
1.1269						1.7187			1.6231
1.2946						1.7413			1.2287
1.2454						1.1073			1.4778
1.1928						1.1087			1.3692
1.1843						1.5481			2.3647
1.7714						1.4641			1.6442
1.2924						1.4556			1.7919
1.1456						1.1717			1.5333
1.2835						1.5456			1.7666
1.2856						1.2389			1.2284
1.257						1.4045			1.3916
1.3707						1.7534			1.3912
1.4145						2.2297			1.3841
1.2052						1.4846			1.1288
1.215						1.3773			1.5499
1.2344						2.1745			2.3026
1.3173						1.3519			1.4762
1.1712						1.2455			1.3002
1.577						1.0538			1.6547
1.1627						1.4348			1.8126
1.2367						1.4325			1.4186
1.2791						1.7236			1.5716
1.272						1.0331			1.3437
1.221						1.5779			2.7221
1.1636						1.9075			2.0553
1.1423						1.5558			1.2087
1.2261						1.1148			1.3209
1.4186						1.4256			1.7404
1.3265									1.3175
1.3853									1.3848
1.569									1.6803
1.2349									1.6766
1.178									1.373
1.2787									1.6668
1.4958									1.8438
1.3134									1.8818
1.3919									1.6191
1.4769									1.7254
1.2063									1.4354
1.3505									1.718
1.44									1.6417
1.2322									1.2263
1.1932									2.6574
1.237									1.3445
1.274									1.2013
1.3108									1.3691
1.3363									1.3381
1.2288									1.2782
1.3023									1.6725
1.3555									1.6741
1.332									1.3307
1.2271									0.9757
1.2109									1.2397
1.6056									1.6251
1.6026									2.0003
1.2817									1.138
1.5226									2.0357
1.3776									1.3239
1.2662									1.1635
1.4547									1.2519
1.3217									1.7125
1.1682									1.5874
1.1121									1.4568
1.4244									1.7104
1.1741									1.3433
1.1879									1.3635
1.3121									1.3988
1.274									1.2187
1.1627									1.5361
1.3203									1.2802
1.1445									1.2891
1.3157									1.7143
1.4492									1.2449
1.3122									1.704
1.2991									1.8493
1.3726									1.3597
1.1475									1.7066
1.3933									1.7218
1.315									1.4644
1.276									2.2879
1.433									1.4246
1.2505									1.2226
1.3463									1.8389
1.4024									2.01
1.3024									1.7737
1.3452									1.4003
1.1979									1.3703
									1.1676
									1.2924
									1.2287
									1.4777
									2.042
									1.7792
									1.6179
									1.7493
									1.1445
									1.1202
									3.2856
									1.8427
									1.5061
									2.7213
									1.4921
									1.438
									1.496
									1.7478
									1.7287
									2.8399
									1.3375
									1.3331
									1.8054
									1.4036
									1.3397
									1.5171
									1.3595
									1.6951
									1.2607
									1.8921
									1.4522
									1.613
									1.3604
									2.073
									1.2237
									1.079
									1.7991
									1.3397
									1.911
									1.4114
									1.4154
									1.1288
									1.7314
									1.2925
									1.5306
									1.087
									1.6838
									1.7206
									1.2786
									1.3912

[truncated: 7 more sheets: 5d, S1e, s2c, S3, S5b, S5c, S6b]
